# Supplementary material for: Highly Variable Streptococcus oralis Strains Are Common among Viridans Streptococci Isolated from Primates
Source: mSphere. 2016 Mar 9;1(2):e00041-15. doi: 10.1128/mSphere.00041-15 (PMC4863584; doi:10.1128/mSphere.00041-15)
Supplement: Table S1 [file sph002162037st4.xlsx]

## Sheet:  Table 1 strains
Table 1. Isolates of primates, genotypic characterization and antibiotic resistance profile
Zoo Frankfurt
Orang-Utan (Pongo abelii)		25 isolates				7 animals
Bonobo (Pan paniscus)		32 isolates				6 animals
Gorilla (Gorilla gorilla)		5 isolates				3 animals
Total		62 isolates				16 animals
genome	accession number	name strain KL	site	year	primate	animal	MLSA	MLST	species			ANTIBIOTIC 3
												PG	OXA	CTX	CAP	Ery	Tet	Rif	Str	Clin	Kana
									16S rRNA 1 (% identities)	MLSA/MLST 2	genome	0.002-32µg	0.016-256µg	0.002-32µg	30µg	15 µg	30µg	5µg	10µg	2µg	30µg
		A1.1	oral cavity	2006	Orang Utan	Sahe		x		S. oralis *		0.094	0.75	0.125	s	s	s	s	s	s
		A1.2	oral cavity	2006	Orang Utan	Sahe		x		S. oralis *		0.125	0.75	0.032	s	(r)	(r)	s	(r)	s
		A1.5	oral cavity	2006	Orang Utan	Sahe		x		S. oralis *		0.125	0.5	0.064	s	(r)	(r)	s	(r)	s
		A1.6	oral cavity	2006	Orang Utan	Sahe						0.094	0.25	0.032	s	(r)	s	s	s	s
		A1.7	oral cavity	2006	Orang Utan	Sahe		x		S. oralis *		0.25	1.5	0.25	s	s	s	s	(r)	s
		A1.8	oral cavity	2006	Orang Utan	Sahe						0.19-0.025	1.5	0.25	s	s	r	r	(r)	s
		A2.5	oral cavity	2006	Orang Utan	Luca		x		S. oralis *		0.25	2	0.125	s	s	s	s	s	s
		A2.8	oral cavity	2006	Orang Utan	Luca		x		S. oralis *		0.047	0.5	0.125	s	s	s	s	(r)	s
		A2.9	oral cavity	2006	Orang Utan	Luca		x		S. oralis *		0.047	0.5	0.125	s	(r)	(r)	s	(r)	s
		A3.2	oral cavity	2006	Orang Utan	Rosa		x		S. oralis *		0.023	0.125	0.023	s	s	s	s	s	s
		A3.3	oral cavity	2006	Orang Utan	Rosa		x		S. oralis *		0.023	0.125	0.023	s	s	s	s	(r)	s
		A3.4	oral cavity	2006	Orang Utan	Rosa		x		S. oralis *		0.032	0.125	0.032	s	s	s	s	s	s
		A3.5	oral cavity	2006	Orang Utan	Rosa		x		S. oralis *		0.023	0.125	0.023	s	s	s	s	s	s
		A4.2	oral cavity	2006	Orang Utan	Galdikas						0.19	0.032	0.032	s	(r)	(r)	s	(r)	s
		A4.3	oral cavity	2006	Orang Utan	Galdikas		x		S. oralis *		0.032	0.125	0.032	s	s	s	s	s	s
DD19	LQNY00000000	A4.6	oral cavity	2006	Orang Utan	Galdikas	x	x	S. parasanguinis FW213 (99%)	S. parasanguinis	S. parasanguinis	0.125	0.25	0.032	s	(r)	(r)	s	(r)	s
		A5.2	oral cavity	2006	Orang Utan	Sirih		x		S. oralis *		0.032	0.25	0.047	s	s	s	s	(r)	s
		A5.3	oral cavity	2006	Orang Utan	Sirih		x		S. oralis *		0.032	0.25	0.047	s	s	s	s	(r)	s
		A5.5	oral cavity	2006	Orang Utan	Sirih						0.016	0.75	0.032	s	s	(r)	s	s
		A6.1	oral cavity	2006	Orang Utan	Charly		x		S. oralis		0.032	0.094	0.032	s	s	s	s	s	s
		A6.3	oral cavity	2006	Orang Utan	Charly		x		S. oralis		0.016	0.125	0.016	s	s	s	s	(r)	s
		A7.1	oral cavity	2006	Orang Utan	Djambi		x		S. oralis		0.016	0.125	0.016	s	s	s	s	s	s
		A7.3	oral cavity	2006	Orang Utan	Djambi	x	x		S. oralis		0.016	0.25	0.016	s	s	s	s	s	s
		A7.4	oral cavity	2006	Orang Utan	Djambi		x		S. oralis *		0.125	1	0.25	s	s	s	s	s	s
		A7.6	oral cavity	2006	Orang Utan	Djambi		x		S. oralis *		0.094	0.5	0.064	s	s	s	s	s	s
		A9.3	oral cavity	2006	Bonobo	Her.						0.25	1.5 - 2	0.25	s	s	s	s	(r)	s
		D10.1	oral cavity	2006	Bonobo	Ma						0.19	3-4	0.25	s	s	s	s	s	s	s
		D10.2	oral cavity	2006	Bonobo	Ma						0.19	4	0.25	s	s	s	s	s	s	s
		D10.3	oral cavity	2006	Bonobo	Ma						0.25	4	0.25	s	s	s	s	s	s	s
		D10.4	oral cavity	2006	Bonobo	Ma						0.19	2-3	0.25	s	s	s	s	s	s	s
		D10.5	oral cavity	2006	Bonobo	Ma		x		S. oralis *		0.125	1.5-2	0.25	s	s	s	s	s	s	s
DD23	LQQL00000000	D10.7	oral cavity	2006	Bonobo	Ma			Weissella ceti strain WS08 (97%)		Weisselia sp. 4	0.094	2-3	0.25	s	s	s	s	s	s	s
DD17	LQZE00000000	A12.2	oral cavity	2006	Bonobo	Ku	x	x		S. oralis	S. oralis	0.125	0.5	0.5	s	s	s	s	s	s
		A12.3	oral cavity	2006	Bonobo	Ku		x		S. oralis *		0.094	0.038	0.094	s	s	s	s	r	s
		A12.4	oral cavity	2006	Bonobo	Ku		x		S. oralis *		0.094	0.19	0.032	s	s	s	s	(r)	s
		A12.5	oral cavity	2006	Bonobo	Ku						0.094	0.75	0.094	s	s	s	s	(r)	s
		A13.1	oral cavity	2006	Bonobo	Lu		x		S. oralis		0.125	0.5	0.125	s	s	s	s	(r)	s
DD05	LQOG00000000	A14.1	oral cavity	2006	Bonobo	Ka	x	x		S. oralis	S. oralis	0.38	6	0.25-0.5	s	(r)	s	s	s	s
		A14.2	oral cavity	2006	Bonobo	Ka						0.38	6	0.25-0.5	s	(r)	s	s	s	s	s
		A14.4	oral cavity	2006	Bonobo	Ka						0.012	0.25	0.03	s	s	s	s	s	s	s
DD21	LQZP00000000	D14.1	oral cavity	2006	Bonobo	Ka	x	x		S. oralis	S. oralis	0.19	4	0.25	s	s	s	s	s	s	s
		D14.2	oral cavity	2006	Bonobo	Ka		x		S. oralis *		0.75	4	0.5	s	s	s	s	(r)	s	s
		D14.3	oral cavity	2006	Bonobo	Ka		x		S. oralis *		0.023	0.19-0.25	0.06	s	s	s	s	s	s	s
		D14.4	oral cavity	2006	Bonobo	Ka		x		S. oralis *		0.023	0.19	0.06	s	s	s	s	(r)	s	s
		D14.5	oral cavity	2006	Bonobo	Ka						1	8	0.25	s	s	s	s	s	s	s
		D14.6	oral cavity	2006	Bonobo	Ka						0.25-0.38	3-4	0.75	s	(r)	s	s	s	s	s
		D14.7	oral cavity	2006	Bonobo	Ka						1-1.5	4-6	0-5-1	s	s	s	s	s	s	s
		D14.8	oral cavity	2006	Bonobo	Ka						0.5	8	1	s	(r)	s	s	s	s	s
		D14.9	oral cavity	2006	Bonobo	Ka						0.25-0.38	3-4	0.25-0.5	s	(r)	s	s	s	s	s
		D14.10	oral cavity	2006	Bonobo	Ka		x		S. oralis *		0.25	4	0.25	s	s	s	s	s	s	s
		A15.2	oral cavity	2006	Bonobo	Zo		x		S. oralis *		0.125	0.75	0.125	s	s	s	s	r	s
		A15.3	oral cavity	2006	Bonobo	Zo		x		S. oralis *		0.125	0.75	0.125	s	s	s	s	r	s
DD20	LQOC00000000	A15.4	oral cavity	2006	Bonobo	Zo	x	x		S. oralis *	S. oralis	0.125	0.75	0.125	s	s	s	s	r	s
		A16.1	oral cavity	2006	Gorilla	Matze						0.064	0.38	0.064	s	s	s	s	(r)	s
DD18	LQZF00000000	A16.2	oral cavity	2006	Gorilla	Matze	x	x		S. infantis	S. infantis	0.047	0.064	0.094	s	s	s	s	s	s
		A16.4	oral cavity	2006	Gorilla	Matze		x		S. oralis *		0.094	0.25	0.094	s	s	s	s	(r)	s
DD22	LQZD00000000	A20.4	oral cavity	2006	Gorilla	Julchen	x	x		S. mitis	S. mitis	0.5	2 - 3	0.38	s	s	s	s	nd	s	s
		A21.5	oral cavity	2006	Gorilla	Rebecca						0.5	2 - 3	0.38	s	s	s	r	nd	s
Chimpanzees Thaï National Forest Ivory Coast
		22 isolates				12 animals
genome	accession number	name strain KL	fruit	year	primate	animal	MLSA		species			ANTIBIOTIC
												PG	OXA	CTX	CAP	Ery	Tet	Rif	Str	Clin	Kana
									16S rRNA (% identities)	MLSA	genome	0.002-32µg	0.016-256µg	0.002-32µg	30µg	15 µg	30µg	5µg	10µg	2µg	30µg
DD11	LQRF00000000	CB1	memencylon	2009	chimpanzee	Coco	x		(1) S. sanguinis SK36 (97%)	unclear	new	0.16	0.064	0.012	s	s	s	s	s	s
		CB2	parinari	2009	chimpanzee	Zora	x		(2) S. mitis B6 (99%)	oralis *		0.032	0.38	0.19	s	s	s	s	s	(r)
DD09	LQXU00000000	CB3	memencylon	2009	chimpanzee	Kaos	x		(3) S. constellatus subsp. pharyngis C818 (99%)	S. constellatus	S. constellatus	0.003	0.094	0.023	s	s	s	s	s	s
		CB5	memencylon	2009	chimpanzee	Romario	x		(4) S. sanguinis SK36 (96%)	unclear		0.012	0.125	0.032	s	s	s	s	s	s
DD07	LQRC00000000	CB6	memencylon	2009	chimpanzee	Romario	x		(5) S. gordonii Challis (99%)	S. gordonii	S. gordonii	0.12	0.125	0.064	s	s	s	s	s	s
DD16	LQOB00000000	CB7	memencylon	2009	chimpanzee	Olivia	x		(6) S. oralis Uo5 (99%)	S. oralis *	S. oralis	0.032	0.25	0.064	s	s	s	s	s	s
		CB8	memencylon	2009	chimpanzee	Olivia	x		(6) S. oralis Uo5 (99%)	S. oralis *		0.012	0.19	0.064	s	s	s	s	s	s
		CB9	memencylon	2009	chimpanzee	Kinshasa	x		(1) S. sanguinis SK36 (97%)	unclear		0.012	0.125	0.003	s	s	s	s	s	s
		CB10	memencylon	2009	chimpanzee	Sumatra	x		(5) S. gordonii Challis (99%)	S. gordonii		0.016	0.094	0.064	s	s	s	s	s	s
		CB11	memencylon	2009	chimpanzee	Sumatra	x		(8) S. sanguinis SK36 (96%)	unclear		0.047	0.75-1	0.064	s	s	s	s	s	s
DD08	LQRD00000000	CB12	memencylon	2009	chimpanzee	Shogun	x		(9) S. oligofermentans AS 1.3089 (98%)	S. cristatus	S. cristatus	0.004	0.016	0.004	s	s	s	s	s	s
DD12	LQRG00000000	CB13	memencylon	2009	chimpanzee	Shogun	x		(4) S. sanguinis SK36 (96%)	unclear	new	0.016	0.38	0.064	s	s	s	s	s	s
		CB14	memencylon	2009	chimpanzee	Shogun	x		(10) S. sanguinis SK36 (97%)	unclear		0.016	0.125	0.047	s	s	s	s	s	s
DD13	LQRH00000000	CB15	memencylon	2009	chimpanzee	Shogun	x		(10) S. sanguinis SK36 (97%)	unclear	new	0.016	0.125	0.047	s	s	s	s	s	s
DD10	LQRE00000000	CB16	memencylon	2009	chimpanzee	Louise	x		(8) S. sanguinis SK36 (97%)	unclear	new	0.064	0.75	0.094	s	s	s	s	s	s
		CB17	parinari	2009	chimpanzee	Louise	x		(1) S. sanguinis SK36 (97%)	unclear		ng
		CB18	memencylon	2009	chimpanzee	Louise	x		(5) S. gordonii Challis (99%)	S. gordonii		0.016	0.125	0.047	s	s	s	s	s	s
DD14	LQRI00000000	CB19	memencylon	2009	chimpanzee	Louise	x		(11) S. mitis (99%)	S. oralis	S. oralis	0.032	0.5	0.064	s	s	s	s	s	(r)
		CB20	memencylon	2009	chimpanzee	Louise	x		(1) S. sanguinis SK36 (97%)	unclear		ng
DD15	LQNX00000000	CB21	memencylon	2009	chimpanzee	Isha	x		(2) S. oralis (99%)	S. oralis *	S. oralis	0.094	0.5	0.125	s	s	s	s	(r)	(r)
		CB22	memencylon	2009	chimpanzee	Isha3	x		(2) S. oralis (99%)	S. oralis *		0.016	0.125	0.064	s	s	s	s	s	s
		CB23	memencylon	2009	chimpanzee	Atra	x		(7) S. mitis (98%)	unclear		0.008	0.064	0.016	s	s	s	s	s	s
Rhesus monkeys Primate Center Göttingen
		26 Isolates				4 animals
genome	accesion number	name strain KL	site	year	primate	animal	MLSA		species			ANTIBIOTIC
												PG	OXA	CTX	CAP	Ery	Tet	Rif	Str	Clin	Kana
									16S rRNA (% identities)	MLSA	genome	0.002-32µg	0.016-256µg	0.002-32µg	30µg	15 µg	30µg	5µg	10µg	2µg	30µg
		RAG1	oral cavity	2010	Rhesus	2368	x		(1) S. oralis Uo5 (100%)	S. oralis *		0.012-0.016	0.25	0.047	s	s	s	s	s	s	s
		RAG2	oral cavity	2010	Rhesus	2368			(1) S. oralis Uo5 (100%)			0.016	0.25	0.047	s	s	s	s	s	s	s
		RAG3	oral cavity	2010	Rhesus	2368			S. suis TL13 (95%)			0.016	0.25	0.047	s	s	s	s	s	s	s
		RAG4	oral cavity	2010	Rhesus	2368			(1) S. oralis Uo5 (100%)			0.032	0.38	0.064	s	s	s	s	s	s	(r)
		RAG5	oral cavity	2010	Rhesus	2368			(1) S. oralis Uo5 (100%)			0.023	0.38	0.094	s	s	s	s	s	s	(r)
		RAG6	oral cavity	2010	Rhesus	2368			(1) S. oralis Uo5 (100%)			0.023	0.25	0.047	s	s	s	s	s	s	(r)
		RAG7	oral cavity	2010	Rhesus	2368			(1) S. oralis Uo5 (100%)			0.023	0.25	0.064	s	s	s	s	s	s	(r)
		RAG8	oral cavity	2010	Rhesus	2368			S. sp. I-P16 (93%)			0.016	0.5	0.023	s	s	s	s	s	s	s
		RAG9	oral cavity	2010	Rhesus	2368			(1) S. oralis Uo5 (100%)			0.023	0.38	0.032	s	s	s	s	s	s	s
		RAG10	oral cavity	2010	Rhesus	2368			(1) S. oralis Uo5 (100%)			0.032	0.5	0.094	s	s	s	s	s	s	(r)
		RAG11	oral cavity	2010	Rhesus	2368			(1) S. oralis Uo5 (100%)			0.032	0.5	0.125	s	s	s	s	s	s	(r)
		RAG12	oral cavity	2010	Rhesus	2368			(1) S. oralis Uo5 (99%)			0.016	0.19	0.032	s	s	s	s	s	s	(r)
		RAG13	oral cavity	2010	Rhesus	2368			(1) S. oralis Uo5 (100%)			0.032	0.38	0.064	s	s	s	s	s	s	(r)
		RAG14	oral cavity	2010	Rhesus	11999			n.d.			0.19	3-4	0.25	s	s	s	s	s	s	s
		RAG15	oral cavity	2010	Rhesus	14006	x		(2) S. sp. I-G2 (97%)	S. oralis *		0.023	0.25	0.064	s	r	(r)	s	s	r	s
		RAG16	oral cavity	2010	Rhesus	14006	x		(2) S. sp. I-G2 (97%)	S. oralis	S. oralis	0.094	2	0.125	s	s	r	s	s	s	(r)
DD25	LQZC00000000	RAG17	oral cavity	2010	Rhesus	14006	x		S. oralis Uo5 (99%)	S. oralis *	S. oralis	0.016	0.38	0.047	s	s	r	s	s	s	s
DD24	LQZB00000000	RAG18	oral cavity	2010	Rhesus	14006	x		S. mitis B6 (99%)	S. oralis *		0.012	0.094	0.016	s	r	(r)	s	s	r	s
		RAG19	oral cavity	2010	Rhesus	14006			S. mitis B6 (98%)			0.008	0.25	0.032	s	r	r	s	s	r	s
		RAG20	oral cavity	2010	Rhesus	14006	x		S. oralis Uo5 (99%)	S. oralis *		0.047	0.38	0.064	s	s	s	s	s	s	s
		RAG21	oral cavity	2010	Rhesus	14006			n.d.			0.016	0.25	0.064	s	s	r	s	s	s	s
		RAG22	oral cavity	2010	Rhesus	14006			(2) S. sp. I-G2 (97%)			0.016	0.25	0.064	s	s	r	s	s	s	s
		RAG23	oral cavity	2010	Rhesus	14006			S. oralis Uo5 (99%)			0.023	0.19	0.094	s	s	(r)	s	s	s	s
		RAG24	oral cavity	2010	Rhesus	14563			(3) S.termophilus MN-BM-A02 (96%)			0.016	0.19	0.023	s	s	s	s	s	s	s
		RAG25	oral cavity	2010	Rhesus	14563			(3) S.termophilus MN-BM-A02 (97%)			0.016	0.19	0.023	s	s	s	s	(r)	s	s
		RAG26	oral cavity	2010	Rhesus	14563			S. salivarius NCTC 8618 (98%)			0.012	0.019	0.012	s	s	s	s	r	s	s
Ring-tailed lemurs (lemur catta) Primate Center Göttingen
		19 isolates				7 animals
genome		name strain KL	site	year	primate	animal	MLSA		species			Antibiotic
												PG	OXA	CTX	CAP	Ery	Tet	Rif	Str	Clin	Kana
									16S rRNA (% identities)	MLSA	genome	0.002-32µg	0.016-256µg	0.002-32µg	30µg	15 µg	30µg	5µg	10µg	2µg	30µg
		KG1a	nose	2010	ring-tailed lemur	12912			(1) S. constellatus subsp. pharyngis C818 (96%)			<0.002	0.125	0.008	s	s	s	s	s	s	s
		KG1b	nose	2010	ring-tailed lemur	12912			S. sp. I-G2 (96%)			0.016	0.25	0.023	s	s	s	s	s	s	s
		KG2a	nose	2010	ring-tailed lemur	12934			S. sanguinis SK36 (97%)			<0.002	0.094	0.003	s	s	s	s	s	s	s
		KG2b	nose	2010	ring-tailed lemur	12934			S. constellatus subsp. pharyngis C818 (96%)			0.012	0.125	0.016	s	s	s	s	s	s	s
		KG3a	nose	2010	ring-tailed lemur	13851			(1) S. constellatus subsp. pharyngis C818 (96%)			0.003	0.032	0.008	s	s	s	s	s	s	s
		KG3b	nose	2010	ring-tailed lemur	13851			(1) S. constellatus subsp. pharyngis C818 (96%)			0.008	0.125	0.012	s	s	s	s	s	s	s
DD04	LQOH00000000	KG3c	nose	2010	ring-tailed lemur	13851	x		S. sinensis strain HKU4 1387/1391(99%)	unclear	S. gallolyticus	0.016	0.064	0.032	s	s	s	s	s	s	(r)
		KG3e	nose	2010	ring-tailed lemur	13851	x		S. dysgalactiae subsp. equisimilis RE378 (99%)	unclear		0.003	0.032	0.003	s	s	s	s	nd	s	s
		KG3g	nose	2010	ring-tailed lemur	13851			S. sp. I-G2 (96%)			0.012	0.19	0.032	s	s	s	s	s	s	s
DD06	LQOI00000000	KG4a	nose	2010	ring-tailed lemur	14240	x		S. lutetiensis 033 (100%)	unclear	S. lutetiensis	0.016	0.19	0.016	s	s	s	s	s	s	(r)
		KG4b	nose	2010	ring-tailed lemur	14240			(3) L. lactis subsp. lactis NCDO 2118 (100%)			0.38-0.5	1.5-2	0.38	s	s	s	s	(r)	s	s
		KG4c	nose	2010	ring-tailed lemur	14240			S. lutetiensis 033 (100%)			0.023	0.25	0.023	s	s	s	s	(r)	s	(r)
		KG5a	nose	2010	ring-tailed lemur	14240			(3) L. lactis subsp. lactis NCDO 2118 (100%)			0.38-0.5	2	0.75	(r)	s	s	r	s	s	s
		KG5b	nose	2010	ring-tailed lemur	14240			(3) L. lactis subsp. lactis NCDO 2118 (100%)			0.38-0.5	2	0.5	(r)	s	s	r	(r)	s	s
		KG6a	nose	2010	ring-tailed lemur	14898			(4) E. casseliflavus EC20 (100%)			0.5	32	>32	s	s	s	r	(r)	r	r
		KG6b	nose	2010	ring-tailed lemur	14898			(4) E. casseliflavus EC20 (100%)			1	32	>32	(r)	(r)	s	r	(r)	r	(r)
		KG7a	nose	2010	ring-tailed lemur	14898			S. sp. I-G2 (96%)			0.016	0.094	0.016	s	s	s	s	s	s	s
		KG7b	nose	2010	ring-tailed lemur	14898			(4) E. casseliflavus EC20 (99%)			0.5-0.75	24	>32	s	s	s	r	s	nd	(r)
		KG7c	nose	2010	ring-tailed lemur	14898			(4) E. casseliflavus EC20 (99%)			0.75-1	96	>32	s	s	s	(r)	s	(r)	(r)
Lemurs/Makis Madagascar
Verreaux's sifaka (Propithecus verreauxii)		9 isolates				4 animals
Grey mouse lemur (Microcebus murinus)		1 isolate				1 animal
genome		name strain KL	site	year	lemur	animal	MLSA		species			ANTIBIOTIC
												PG	OXA	CTX	CAP	Ery	Tet	Rif	Str	Clin
									16S rRNA (% identities)	MLSA	genome	0.002-32µg	0.016-256µg	0.002-32µg	30µg	15 µg	30µg	5µg	10µg	2µg
		5_4_I	oral cavity	2008	Verreaux's sifaka (Propithecus verreauxi)	Behara	x		S. gallolyticus subsp. gallolyticus ATCC 43143 100 %	unclear		0.12	0.5	0.12	s	s	s	s	r	s
DD03	LQXV00000000	5_4_2	oral cavity	2008	Verreaux's sifaka (Propithecus verreauxi)	Behara	x			unclear	S. gallolyticus	0.12 - 0.25	0.5 - 1	0.12	s	s	s	s	r	s
DD02	LQOF00000000	13_1	oral cavity	2008	Verreaux's sifaka (Propithecus verreauxi)	Omaha			S. gallolyticus subsp. gallolyticus ATCC 43143 100 %	unclear	S. gallolyticus	0.06 - 0.12	0.5	0.12	s	s	s	s	(r)	s
		13_2	oral cavity	2008	Verreaux's sifaka (Propithecus verreauxi)	Omaha	x		S. gallolyticus subsp. gallolyticus ATCC 43143 99 %	unclear		0.12 - 0.25	0.5 - 1	0.12	s	s	s	s	s	s
		16_2	oral cavity	2008	Verreaux's sifaka (Propithecus verreauxi)	Knuta	x		S. gallolyticus subsp. gallolyticus ATCC 43143 100 %	unclear		0.06 - 0.12	0.25 - 0.5	0.06 - 0.12	s	s	s	s	r	s
		18_2	oral cavity	2008	Verreaux's sifaka (Propithecus verreauxi)	Tenali	x		S. gallolyticus subsp. gallolyticus ATCC 43143 100 %	unclear		0.12	0.25 - 0.5	0.06 - 0.12	s	s	s	s	s	s
		18_3	oral cavity	2008	Verreaux's sifaka (Propithecus verreauxi)	Tenali	x		S. gallolyticus subsp. gallolyticus ATCC 43143 99 %	unclear		0.12	0.25 - 0.5	0.06 - 0.12	s	s	s	s	(r)	s
DD01	LQOE00000000	M11_1	oral cavity	2008	Grey mouse lemur (Microcebus murinus)	06B9D370	x			unclear	Lactococcus sp. 4	0.25 - 0.5	3	0.25 . 0.5	s	s	s	s	(r)	s
Lemurs/Makis Madagascar
non-streptococcal isolates 5
			site	year	species lemurs	No animals	No isolates
			oral cavity	2008	Red-fronted lemur (Eulemur rufifrons)	8	18
			oral cavity	2008	Verreaux's sifaka (Propithecus verreauxi)	4	8
			oral cavity	2008	Western fat-tailed dwarf lemur (Cheirogaleus medius)	3	7
			oral cavity	2008	Grey mouse lemur (Microcebus murinus)	8	26
Human isolates 5
	Accession Number	previous name	origin	species
M3 6	LROU00000000/LROV00000000		South Africa	S. mitis
NCTC10712	LROT01000000		Great Britain	S. mitis
DD26	LQOD00000000	RSA4	South Africa	S. mitis
DD28	LQOA00000000	RSA23	South Africa	S. mitis
Uo5	FR720602		Hungary	S. oralis
DD27	LQNZ00000000	RSA11	South Africa	S. oralis
DD30	LQRP00000000	RSA40	South Africa	S. oralis
1 16s rRNA was amplified with primers specified in the Methods section. The number in brackets refers to groups with identical sequences
2 S. oralis *: separate branch of S. oralis
3 resistant phenotypes are highlighted by colours; (r): small inhibitory zones
4 not considered in further analysis
5 Isolates have been described by Chi et al., 2007 (10)
6 LROU00000000: noncompetent variant M3-1; LROV00000000: competent variant M3-4
