# Supplementary material for: Highly Variable Streptococcus oralis Strains Are Common among Viridans Streptococci Isolated from Primates
Source: mSphere. 2016 Mar 9;1(2):e00041-15. doi: 10.1128/mSphere.00041-15 (PMC4863584; doi:10.1128/mSphere.00041-15)
Supplement: Table S2 [file sph002162037st5.xlsx]

## Sheet: all
Table S2. Presence of selected genes and gene clusters in the genomes
Genome				PG synthesis		TA		Choline-binding proteins						Virulence genes							large clusters				metabolism
genome	plasmid	primate	species	PBP3 group 2	MurMN 1	lic 2	LtaS	CBD	LytA 3	LytB 3	CbpD 3	CbpF 3	lytF S. gordonii	Ply	HysA	neuraminidase	beta N-acetyl-hexosaminidase	PspA 3	PspC cluster/TCS06 4	PcpA 3	MonX	V-type	TetM	CRISPR gene clusters 5	riboflavin (SP0175–0178)	thiamin (SP0717-8 / SP0721-5)	genome
DD02		Propithecus verreauxii	S. gallolyticus		MN		x						x									x			x		DD02
DD03	plasmid	Propithecus verreauxii	S. gallolyticus		MN		x						x									x		[1]	x		DD03
DD04		Ring-tailed lemur	S. sinensis	x	MN		x						x			(A)								1,4, *			DD04
DD06		Ring-tailed lemur	S. lutetiensis		MN		x						x											1	x		DD06
DD07		Chimpanzee (Taï)	S. gordonii	x	MN		x						x								x	x		2			DD07
DD08		Chimpanzee (Taï)	S. cristatus	x	MN		x						x			(A)					x			4			DD08
DD09		Chimpanzee (Taï)	S. constellatus	x	MN		x						x		0.64					72.5%		x					DD09
DD10		Chimpanzee (Taï)	Streptococcus sp.	x	MN		x						Chap domain protein			(A)					x			2			DD10
DD11		Chimpanzee (Taï)	Streptococcus sp.	x	MN		x						x								x	x		3.4			DD11
DD12		Chimpanzee (Taï)	Streptococcus sp.		MN		x						x	0.55							x						DD12
DD13		Chimpanzee (Taï)	Streptococcus sp.		MN		x						Chap domain protein								x			1.3			DD13
DD19		Orang Utan	S. parasanguinis	xx	MN		unclear						x								x	x					DD19
species with choline-binding proteins
DD18	(pDRPIS7493)	Gorilla	S. infantis		M	Uo5		x		x	x	x				A,A	x				x	x					DD18
DD14		Chimpanzee (Taï)	S. oralis		not found	Sp		x	x	x	x	x				A	x		LPXTG					1.2		x	DD14
DD15		Chimpanzee (Taï)	S. oralis		not found	Uo5		x		x	x	x				A	x		LPXTG		x			2		x	DD15
DD16		Chimpanzee (Taï)	S. oralis		not found	oralis-2		x		x	x	x				A	x				x			2, *			DD16
DD05		Bonobo	S. oralis		not found	oralis-2		x		x	x	x				A	xx				x			2.5		x	DD05
DD17	(pSpnP1)	Bonobo	S. oralis		MpNp	oralis-2		x	x	x	x	x				A	x									x	DD17
DD20		Bonobo	S. oralis		not found	oralis-2		x		x	x	x					x				x			1			DD20
DD21		Bonobo	S. oralis		Np	oralis-2		x		x	x	x					x				x					x	DD21
DD24		Rhesus monkey	S. oralis		not found	Uo5		x	x	x	x	x				A	x				x		TetM, ermB	1			DD24
DD25	pSpnP1	Rhesus monkey	S. oralis		not found	Uo5		x		x	x	x			x		x						TetM	1			DD25
DD22		Gorilla	S. mitis		M	Sp	x	x	x	x	x	x				A	x				x					x	DD22
DD27		human	S. oralis		M	Uo5		x		x	x	x				A	xx				x		TetM, ermB			x	DD27
DD30		human	S. oralis		M	oralis-2		x	x	x	x	x				A	x						TetM, ermB			x	DD30
DD26	(pSpnP1)	human	S. mitis		MN	oralis-2	x	x	xx	x	x	x		x					LPXTG		x						DD26
DD28		human	S. mitis		MN	Sp	x	x	xx	x	x	x		x		B,C		(+)			x	x	TetM, ermB				DD28
1	p: partial gene sequence
2	Sp: S. pneumoniae lic3; Uo5: lic4 S. oralis Uo5; oralis-2: Lic4 gene <50% homology to S. oralis Uo5
3	tBLASTn with non-choline-binding module
4	LPXTG indicates the presence of an LPXTG protein as shown in Fig. 9
5	the number refers to gene clusters shown in Fig. 4; *: additional separate CRISPR genes
