# Supplementary material for: Highly Variable Streptococcus oralis Strains Are Common among Viridans Streptococci Isolated from Primates
Source: mSphere. 2016 Mar 9;1(2):e00041-15. doi: 10.1128/mSphere.00041-15 (PMC4863584; doi:10.1128/mSphere.00041-15)
Supplement: Table S3 [file sph002162037st6.xlsx]

## Sheet: new species info
Table S3. Speciation of isolates not defined by MLSA
genome	strain	map	pfl	ppac	pyk	rpoB	sodA	tuf	species MLSA	16sRNA	PBP2a protein
DD02	13-1	346/348(99%)	350/351(99%)	551/552(99%)	491/493(99%)	515/516(99%)	369/375(98%)	425/426(99%)	S. gallolyticus subsp. gallolyticus ATCC BAA-2069	S. gallolyticus subsp. gallolyticus ATCC 43143 (100%)	S. gallolyticus subsp. gallolyticus ATCC 43143 2289/2325(98%) / 773/774(99%)
DD03	5_4_2	346/348(99%)	350/351(99%)	551/552(99%)	487/494(99%)	515/516(99%)	377/378(99%)	425/426(99%)	S. gallolyticus subsp. gallolyticus ATCC BAA-2069	S. gallolyticus subsp. gallolyticus ATCC 43143 (100%)	S. gallolyticus subsp. gallolyticus ATCC 43143 2289/2325(98%) / 773/774(99%)
DD04	KG3c	333/348(96%)	329/345(95%)	548/552(99%)	444/492(90%)	492/516(95%)	371/378(98%)	420/426(99%)	S. sinensis strain HKU4	S. sinensis strain HKU4 1387/1391(99%)	S. sinensis 2125/2223(96%) / 731/740(99%)
			334/351(95%)/						S. pseudopneumoniae strain 1172
DD06	KG4a	348/348(100%)	352/352(100%)	552/552(100%)	492/493(99%)	517/517(100%)	371/372(99%)	425/426(99%)	S. lutetiensis 033	S. lutetiensis 033 1382/1382(100%)	S. lutetiensis 033 2305/2310(99%) / 768/769(99%)
DD10	CB16	295/348(85%)							S. mitis strain Sv_21-39	S. peroris ATCC 700780 1293/1333(97%)	S. sanguinis SK36 549/742(74%) / 635/742(85%)
			327/352(93%)						S. parasanguinis strain SV219
				477/553(86%)					S. parasanguinis strain 6121/387.10
					423/492(86%)				S. mitis strain Sv_25-6_IV
						439/512(86%)			S. oralis strain SK103
							301/357(84%)		S. oralis strain SK141
								401/426(94%)	S. gordonii strain SV239
DD11	CB1	290/348(83%)							S. sanguinis strain IE53	S. sanguinis SK330 1297/1335(97%)	S. sanguinis SK36 690/742(93%) / 715/742(96%)
			309/351(88%)						S. sanguinis strain SV237
				449/549(82%)					S. sanguinis strain SV256
					422/479(88%)				S. sanguinis strain IE53
						512/516(99%)			Streptococcus sp. TKU50
							306/366(84%)		S. troglodytidis strain M09-11185
								407/426(96%)	S. sanguinis strain IE40
DD12	CB13	280/341(82%)							S. suis 6407	S. sanguinis SK36 1288/1339(96%)	S. gallolyticus subsp. gallolyticus ATCC 43143 489/723(68%) / 590/723(81%)
			330/351(94%)		426/489(87%)				S. parasanguinis ATCC 15912
				432/554(78%)					S. suis strain ZY05719
						446/515(87%)			S. oralis strain CIP 104985
							271/371(73%)		S. oralis strain SV265
								386/426(91%)	S. gordonii strain SV234
DD13	CB15		315/353(89%)						S. salivarius strain NCTC 8618	Streptococcus sp. I-P16 1289/1333(97%)	S. suis T15 475/714(67%) / 563/714(78%)
		272/343(79%)							S. mitis strain Sv_21-30
				477/555(86%)					S. parasanguinis strain SV233
					415/492(84%)				S. gordonii strain SV220
						452/509(89%)			S. sanguinis strain ChDC B571
								399/428(93%)	S. gordonii strain SV234
		aroE	gdh	gki	spi	recP	xpt	ddl	species MLST
DD19	A4.6	473/480(99%)							S. parasanguinis strain 139	S. parasanguinis FW213 (99%)	S. parasanguinis FW213 2111/2236(94%) / 739/748(99%)
			750/765(98%)	940/960(98%)			534/543(98%)		S. parasanguinis FW213
					636/651(98%)			1028/1047(98%)	S. parasanguinis ATCC 15912
Blue: BLAST matches >80% identity
