# Supplementary material for: Highly Variable Streptococcus oralis Strains Are Common among Viridans Streptococci Isolated from Primates
Source: mSphere. 2016 Mar 9;1(2):e00041-15. doi: 10.1128/mSphere.00041-15 (PMC4863584; doi:10.1128/mSphere.00041-15)
Supplement: Table S4 [file sph002162037st7.xlsx]

## Sheet:  Table 1 strains
Table 4. Accession numbers for MLSA/MLST and 16S rRNA gene sequences
Zoo Frankfurt
genome	strain (KL)	pbp2x accession number	MLSA							MLST						16S rRNA
			map	pfl	ppaC	pyk	rpoB	sodA	tuf	aroE	gdh	gki	recP	spi	xpt	16S rRNA
	A1.1									KU302762	KU302763	KU302764	KU302765	KU302766	KU302767
	A1.2									KU563316	KU563295		KU563258	KU563237	KU563217
	A1.5									KU563317	KU563296		KU563259	KU563238	KU563218
	A1.7	KU242750								KU525534	KU525535	KU525536	KU525537		KU525538
	A2.5									KU563318	KU563297		KU563260	KU563239	KU563219
	A2.8									KU525539	KU525540	KU525541	KU525542	KU525543	KU525544
	A2.9									KU563319	KU563298	KU563279	KU563261	KU563240	KU563220
	A3.2									KU563320	KU563299	KU563280	KU563262	KU563241	KU563221
	A3.3									KU563321	KU563300	KU563281	KU563263	KU563242	KU563222
	A3.4									KU563322	KU563301	KU563282	KU563264	KU563243	KU563223
	A3.5									KU525545	KU525546	KU525547	KU525548	KU525549	KU525550
	A4.3									KU563323	KU563302	KU563283	KU563265	KU563244	KU563224
	A5.2									KU563329	KU563308	KU563289	KU563271	KU563250	KU563229
	A5.3									KU563330	KU563309	KU563290	KU563272	KU563251	KU563230
	A6.1									KU525551	KU525552	KU525553	KU525554	KU525555	KU525556
	A6.3									KU525557	KU525558	KU525559	KU525560	KU525561	KU525562
	A7.1									KU563315	KU563294	KU563278	KU563257	KU563236	KU56321
	A7.3	KU242751	KU500043	KU500044	KU500045	KU500046	KU500047	KU500048	KU500049	KU525569	KU525570	KU525571	KU525572	KU525573	KU525574
	A7.4	KU242752								KU525575	KU525576	KU525577	KU525578	KU525579	KU525580
	A7.6									KU563331	KU563310	KU563291	KU563273	KU563252	KU563231
	D10.5									KU525587	KU525588	KU525589	KU525590	KU525591	KU525592
DD23	D10.7															KU533887
	A12.3									KU563324	KU563303	KU563284	KU563266	KU563245	KU563225
	A12.4									KU563325	KU563304	KU563285	KU563267		KU563246
	A13.1									KU525581	KU525582	KU525583	KU525584	KU525585	KU525586
	D14.2									KU563332	KU563311		KU563274	KU563253	KU563232
	D14.3									KU563333	KU563312	KU563292	KU563275	KU563254	KU563233
	D14.4									KU563334	KU563313	KU563293	KU563276	KU563255	KU563234
	D14.10									KU563335	KU563314		KU563277	KU563256	KU563235
	A15.2									KU563326	KU563305	KU563286	KU563268	KU563247	KU563226
	A15.3									KU563327	KU563306	KU563287	KU563269	KU563248	KU563227
	A16.4									KU563328	KU563307	KU563288	KU563270	KU563249	KU563228
Chimpanzees Taï National Forest Ivory Coast
genome	strain (KL)		MLSA
			map	pfl	ppaC	pyk	rpoB	sodA	tuf							16S rRNA
DD11	CB1		KU525600	KU525601	KU525602	KU525603	KU525604	KU525605	KU525606
	CB2		KU255143	KU255144	KU255145	KU255146	KU255147	KU255148	KU255149
	CB5		KU500050	KU500051	KU500052	KU500053	KU500054	KU500055	KU500056							KU533870
	CB8		KU255150	KU255151	KU255152	KU255153	KU255154	KU255155	KU255156
	CB9		KU500057	KU500058	KU500059	KU500060	KU500061	KU500062	KU500063							KU533871
	CB10		KU255157	KU255158	KU255159	KU255160	KU255161	KU255162	KU255163
	CB11		KU500064	KU500065	KU500066	KU500067	KU500068	KU500069	KU500070							KU533872
DD08	CB12															KU533884
DD12	CB13		KU525607	KU525608	KU525609	KU525610	KU525611	KU525612	KU525613							KU533885
	CB14		KU500071	KU500072	KU500073	KU500074	KU500075	KU500076	KU500077							KU533873
DD13	CB15		KU525614	KU525615	KU525616	KU525617	KU525618	KU525619	KU525620
DD10	CB16		KU525593	KU525594	KU525595	KU525596	KU525597	KU525598	KU525599							KU533882
	CB17		KU500078	KU500079	KU500080	KU500081	KU500082	KU500083	KU500084							KU533874
	CB18		KU255164	KU255165	KU255166	KU255167	KU255168	KU255169	KU255170
DD14	CB19															KU533886
	CB20		KU500085	KU500086	KU500087	KU500088	KU500089	KU500090	KU500091							KU533875
	CB22		KU255171	KU255172	KU255173	KU255174	KU255175	KU255176	KU255177
	CB23			KU500092	KU500093	KU500094	KU500095	KU500096	KU500097							KU533876
Rhesus monkeys Primate Center Göttingen
	strain (KL)		MLSA
			map	pfl	ppaC	pyk	rpoB	sodA	tuf							16S rRNA
	RAG1		KU295752	KU295748	KU295744	KU295740	KU295736	KU295732	KU295728
	RAG3															KU533899
	RAG8															KU533900
	RAG12															KU533901
	RAG15		KU295753	KU295749	KU295745	KU295741	KU295737	KU295733	KU295729
	RAG16		KU295754	KU295750	KU295746	KU295742	KU295738	KU295734	KU295730
	RAG19															KU533902
	RAG20		KU295755	KU295751	KU295747	KU295743	KU295739	KU295735	KU295731
	RAG22															KU533903
	RAG23															KU533904
	RAG24															KU533905
	RAG25															KU533906
	RAG26															KU533907
Ring-tailed lemurs (lemur catta) Primate Center Göttingen
genome	strain (KL)		MLSA
			map	pfl	ppaC	pyk	rpoB	sodA	tuf							16S rRNA
	KG1a															KU533888
	KG1b															KU533889
	KG2a															KU533890
	KG2b															KU533891
	KG3a															KU533892
	KG3b															KU533893
DD04	KG3c															KU533880
	KG3e		KU500133	KU500134	KU500135	KU500136	KU500137	KU500138	KU500139							KU533894
	KG3g															KU533895
DD06	KG4a															KU533881
	KG7a															KU533896
	KG7b															KU533897
	KG7c															KU533898
Lemurs/Makis Madagascar
	strain (KL)		MLSA
			map	pfl	ppaC	pyk	rpoB	sodA	tuf							16S rRNA
	5_4_I		KU500098	KU500099	KU500100	KU500101	KU500102	KU500103	KU500104							KU533865
	13_2		KU500105	KU500106	KU500107	KU500108	KU500109	KU500110	KU500111							KU533866
	16_2		KU500112	KU500113	KU500114	KU500115	KU500116	KU500117	KU500118							KU533867
	18_2		KU500119	KU500120	KU500121	KU500122	KU500123	KU500124	KU500125							KU533868
	18_3		KU500126	KU500127	KU500128	KU500129	KU500130	KU500131	KU500132							KU533869
